# Supplementary material for: Sexual Function and Libido Loss in Female Climbers—A Cross-Sectional Study
Source: Sports (Basel). 2026 Jun 11;14(6):242. doi: 10.3390/sports14060242 (PMC13306252; doi:10.3390/sports14060242)
Supplement: Supplementary file 1 [file sports-14-00242-s001.zip]

Archive with 2 entries (2 files):
- sports-4298772-supplementary Figure S1.pdf
- sports-4298772-supplementary Figure S2.pdf
